# Supplementary material for: Outcomes of school-aged children following traumatic brain injury from road traffic accidents in Malaysia: A retrospective study
Source: PLoS One. 2026 Jun 16;21(6):e0351136. doi: 10.1371/journal.pone.0351136 (PMC13271509; doi:10.1371/journal.pone.0351136)
Supplement: S1 File — (XLSX) [file pone.0351136.s001.xlsx]

## Sheet: Clean data anonymous
No	Age grouping	Duration post TBI	Gender	Ethnicity	Studying/working pre TBI	Education level group	Place of accident by region	Place of accident by region combined	Mode of MVA	Severity of TBI	Head injury	Neurosurgical intervention	Presence of concomitant injury	Intervention for concomitant injury	ICU admission	In ward complications	Tracheostomy	Post traumatic headache	Pain	Post traumatic seizures	AED use	Current physical function	Types of behaviour issue	Outcome
2009/42	1	2	1	1	1	1	3	2	5	3	0	0	0	0	1	0	0	0	0	0	0	1	2	0
2009/43	1	1	1	1	1	1	1	1	1	3	1	1	1	0	1	0	0	1	0	0	0	1	0	0
2009/53	2	2	1	1	1	2	1	1	2	1	1	0	1	1	0	0	0	1	0	0	0	1	2	0
2009/56	3	2	1	1	1	2	3	2	2	3	1	1	1	1	0	0	0	0	0	0	0	1	0	0
2009/57	2	1	2	1	1	2	1	1	2	1	1	1	0	0	0	0	0	0	0	0	0	1	4	0
2009/58	3	1	2	1	1	2	1	1	2	3	1	1	1	1	0	0	0	1	1	0	0	1	2	0
2009/69	3	1	2	1	1	2	3	2	2	1	1	0	0	0	0	0	0	1	0	0	0	1	0	0
2009/71	3	2	2	1	1	2	3	2	2	1	1	0	0	0	0	0	0	1	1	0	0	1	0	1
2009/78	3	1	2	1	2	2	3	2	2		0	0	1	0	0	0	0	0	0	0	0	1	0	0
2010/5	2	1	1	1	1	1	3	2	2	3	1	1	1	0	0	0	1	0	0	1	0	4	0	0
2010/13	3	1	1	1	1	2	1	1	1		0	0	1	1	0	0	0	0	1	0	0	1	1	1
2010/22	1	2	2	3	1	1	3	2	3	2	1	1	1	0	1	0	0	1	0	1	1	1	1	0
2010/25	1	2	2	1	1	1	1	1	4	1	1	0	0	0	0	0	0	1	0	0	0	1	0	1
2010/34	3	2	1	3	1	2	1	1	2	3	1	1	0	0	1	0	1	1	0	0	0	1	1	0
2010/39	3	2	1	2	2	1	1	1	2	1	1	1	1	1	1	0	0	1	1	0	0	1	4	0
2010/45	2	1	1	1	1	1	4	3	1	1	0	0	1	0	0	0	0	1	0	0	0	1	2	0
2010/52	3	2	1	1	1	2	1	1	4	2	1	0	0	0	0	0	0	0	0	0	0	1	2	0
2010/59	3	2	1	1	1	2	1	1	2	3	1	1	0	0	0	0	1	0	0	0	0	3	0	0
2010/71	3	2	1	1	1	2	1	1	2	2	1	0	1	0	1	0	0	1	0	0	0	1	0	0
2010/77	3	1	1	1	1	2	3	2	2	3	1	1	1	1	1	0	1	0	0	0	0	3	0	0
2010/78	3	2	1	1	1	2	3	2	2	1	1	0	1	1	0	0	0	1	1	0	0	1	0	0
2010/84	2	2	1	1	1	1	4	3	1		1	0	1	1	0	0	0	1	0	0	0	1	1	1
2010/94	1	2	1	1	1	1	1	1	1		1	0	1	1	1	0	0	1	0	0	0	1	0	1
2010/98	1	1	2	1	1	1	1	1	4	3	1	0	1	0	0	0	0	0	0	0	0	1	2	0
2010/99	3	1	2	1	1	2	1	1	2	1	1	0	0	0	0	0	0	1	0	0	0	1	4	0
2010/104	1	2	2	1	1	1	3	2	4	1	1	0	1	1	0	0	0	1	0	0	0	1	0	1
2010/105	2	2	2	1	1	1	1	1	1	1	1	1	1	1	0	0	0	1	0	0	0	1	0	1
2010/106	2	2	2	1	1	1	1	1	5	2	1	0	0	0	0	0	1	1	0	0	0	1	0	1
2010/120	3	1	2	1	1	2	3	2	2	2	1	1	1	0	1	0	0	1	0	0	0	1	1	0
2010/132	1	1	2	1	1	1	1	1	4	2	1	1	0	0	0	0	0	1	0	0	0	1	3	1
2010/133	3	2	2	1	1	2	1	1	2		0	0	1	1	0	0	0	0	1	0	0	1	1	1
2010/140	3	2	1	1	1	2	3	2	2		1	0	1	1	1	0	0	1	0	0	0	1	1	0
2010/143	3	1	2	3	1	2	1	1	2	1	1	0	1	0	0	0	0	1	0	1	0	1	0	1
2010/144	3	2	1	3	2	2	1	1	2	2	1	0	1	1	1	0	1	1	0	1	1	1	4	0
2011/6	1	1	1	1	1	1	1	1	4	3	1	1	0	0	1	0	1	0	0	1	1	2	0	0
2011/8	3	1	1	1	1	2	1	1	2	2	1	0	1	1	0	0	0	1	1	0	0	1	0	0
2011/9	3	2	1	1	1	2	1	1	2	1	0	0	1	0	0	0	0	0	1	0	0	1	0	0
2011/10	3	1	1	1	1	2	1	1	2	3	1	1	1	1	1	1	0	1	1	0	0	1	1	0
2011/11	2	2	1	1	1	2	1	1	2	1	1	1	1	1	0	0	0	1	1	0	0	1	1	0
2011/23	1	1	1	3	1	1	1	1	2	3	1	0	1	0	0	0	1	0	0	0	0	3	0	0
2011/35	3	2	1	3	1	2	2	2	2	3	1	1	1	0	1	0	1	1	0	1	0	1	1	0
2011/37	3	1	1	3	2	1	1	1	2		1	0	1	1	0	0	0	1	1	0	0	1	0	0
2011/41	2	2	1	2	1	2	1	1	2	1	0	0	1	1	0	0	0	0	0	0	0	1	0	1
2011/43	2	1	1	3	1	2	4	3	2	3	1	1	1	0	1	0	1	0	0	0	0	3	0	0
2011/52	3	2	1	2	2	1	1	1	2	3	0	0	1	1	0	0	0	1	1	0	0	1	0	1
2011/54	2	2	2	1	1	2	4	3	4		1	0	1	1	1	1	1	0	0	0	0	2	1	0
2011/65	3	2	1	3	1	2	1	1	2	1	1	0	1	1	0	0	0	1	0	0	0	1	1	0
2011/67	3	1	1	1	1	2	4	3	2	3	1	0	1	1	1	0	0	0	0	0	0	1	0	1
2011/83	3	1	2	1	1	2	1	1	2	3	1	1	1	1	1	1	1	0	0	1	0	4	0	0
2011/85	3	1	1	3	1	2	1	1	2	3	0	0	1	1	0	0	0	1	0	0	0	1	4	0
2011/89	3	2	1	1	1	2	4	3	2		1	0	1	0	0	0	0	1	0	0	0	1	0	0
2011/92	2	1	1	1	1	2	3	2	2	2	1	0	1	1	0	0	0	0	1	0	0	2	1	0
2011/93	2	2	1	1	1	1	1	1	5	3	1	1	1	1	1	1	1	0	0	0	0	1	1	0
2011/94	2	1	1	1	1	1	3	2	4	1	1	0	1	1	0	0	0	0	0	0	0	1	1	0
2011/95	3	1	1	1	1	2	1	1	2	1	1	0	1	0	0	0	0	1	0	0	0	1	0	0
2011/102	3	1	1	1	1	2	1	1	2	1	1	0	1	0	0	0	0	1	0	0	0	1	1	0
2011/104	3	2	1	1	1	2	3	2	2	1	1	1	0	0	0	0	0	1	0	0	0	1	0	1
2011/113	3	2	1	1	1	2	1	1	2	2	1	0	1	1	0	0	0	0	0	0	0	1	3	0
2011/119	3	1	1	1	2	1	1	1	2	2	1	0	1	1	0	0	0	1	0	0	0	1	0	0
2011/123	3	1	1	1	1	2	3	2	4		1	0	1	1	1	0	0	1	0	0	0	1	1	0
2011/132	3	1	1	1	1	2	1	1	4	3	1	0	1	0	0	0	1	0	0	0	0	1	0	0
2011/137	2	1	1	1	1	2	1	1	2	3	1	1	1	0	0	1	1	0	0	1	0	3	0	0
2011/138	3	2	1	1	1	2	1	1	2	3	1	1	0	0	0	0	0	0	0	1	1	1	2	0
2011/146	2	2	1	1	1	2	3	2	2	3	1	0	1	0	0	0	1	0	0	0	0	1	1	0
2011/148	2	2	1	2	1	2	4	3	4	3	1	1	1	0	0	0	0	1	0	1	0	1	0	0
2011/152	3	1	2	1	1	2	3	2	2	3	1	0	1	0	0	0	0	0	0	1	0	1	4	0
2011/154	2	1	2	1	1	2	1	1	2	1	1	0	1	1	0	0	0	1	0	0	0	1	1	0
2011/156	1	1	1	2	1	1	3	2	4	2	1	0	1	0	0	0	0	0	0	0	0	1	2	1
2011/157	2	1	1	2	1	1	3	2	1	1	0	0	1	1	0	0	0	0	0	0	0	1	0	1
2011/160	3	2	2	1	1	2	4	3	2	2	1	1	0	0	1	0	1	1	0	0	0	1	2	0
2011/171	2	2	1	1	1	2	3	2	2	3	1	0	1	0	1	0	0	1	0	0	0	1	1	0
2011/190	2	1	1	1	1	1	4	3	2	3	1	0	1	0	1	0	1	0	0	0	0	2	0	0
2011/207	3	1	1	1	1	2	1	1	2	3	1	0	1	0	0	0	0	1	1	0	0	1	1	0
2011/209	2	1	1	3	1	1	4	3	2	3	1	0	1	1	1	0	1	1	1	0	0	1	1	0
2012/5	3	1	1	1	1	2	1	1	2	2	1	1	1	0	1	0	0	1	0	1	0	1	4	1
2012/9	3	1	1	1	1	2	1	1	2	3	1	0	0	0		0	0	0	0	0	0	3	1	0
2012/21	3	1	1	3	1	2	3	2	2	1	1	0	1	0	0	0	0	1	1	0	0	1	0	1
2012/27	3	1	1	1	2	2	1	1	2	3	1	0	1	1	1	0	0	0	1	0	0	1	0	1
2012/28	3	1	2	3	1	2	1	1	2	2	1	0	1	0	0	0	0	1	0	1	0	1	4	1
2012/31	2	1	1	2	1	2	3	2	1	3	1	1	1	1	0	0	1	0	0	1	1	3	0	0
2012/42	3	1	1	1	1	2	1	1	2	1	1	0	1	1	0	0	0	0	0	0	0	1	0	1
2012/43	3	1	1	1	1	2	1	1	4	3	1	1	0	0	0	0	0	1	0	0	0	1	0	0
2012/44	3	1	1	1	1	2	3	2	2	1	1	0	1	1	1	0	0	1	0	0	0	1	0	1
2012/45	3	1	1	1	2	2	1	1	2	3	1	1	1	0	0	0	1	0	0	0	0	3	1	0
2012/54	3	2	1	1	1	2	1	1	2	3	1	0	1	0	0	0	0	1	1	0	0	1	0	0
2012/62	3	1	1	1	1	2	3	2	2	2	1	0	1	1	0	0	0	1	0	0	0	1	0	0
2012/63	3	2	1	1	1	2	1	1	2	3	1	1	0	0	0	1	1	0	0	1	1	3	1	0
2012/65	3	2	1	1	1	2	1	1	2	1	1	0	1	1	0	0	0	0	0	0	0	1	0	1
2012/67	2	1	1	1	1	1	3	2	1	1	0	0	1	1	0	0	0	0	0	0	0	1	0	1
2012/70	3	1	1	1	1	2	4	3	1	1	1	0	1	0	0	0	0	1	0	0	0	1	0	1
2012/71	3	2	1	1	1	2	4	3	2	1	0	0	1	1	0	0	0	1	0	0	0	1	0	1
2012/72	3	1	1	1	1	2	3	2	2	3	1	0	1	1	1	0	1	0	0	1	0	1	0	1
2012/76	3	1	2	1	1	2	4	3	1	1	1	0	1	0	0	0	0	1	0	0	0	1	0	1
2012/80	2	1	2	1	1	1	1	1	2	1	1	0	1	0	0	0	0	0	0	0	0	1	1	1
2012/81	1	1	2	1	1	1	1	1	2	2	1	1	1	0	0	0	1	0	0	1	1	4	0	0
2012/92	1	1	2	3	1	1	1	1	1	2	1	1	1	0	1	0	0	0	0	0	0	1	0	1
2012/94	2	1	2	1	1	1	1	1	5	3	1	0	1	1	1	0	0	1	0	0	0	1	2	1
2012/103	2	2	2	2	1	2	1	1	5	1	1	0	1	0	0	0	0	1	1	0	0	1	1	1
2012/105	2	2	2	3	1	1	1	1	1		0	0	1	1	0	0	0	1	0	0	0	1	3	0
2012/113	3	1	1	1	1	2	1	1	2	2	1	0	1	1	0	0	0	1	0	0	0	1	0	0
2012/119	2	2	1	1	1	1	3	2	2		1	0	1	1	0	0	0	1	1	0	0	1	1	0
2012/121	2	1	1	1	1	1	4	3	2	3	1	0	1	0	1	0	0	1	0	0	0	1	0	0
2012/133	3	1	2	1	1	2	1	1	2	3	1	0	1	0	1	0	0	1	0	0	0	1	0	0
2012/137	2	1	1	1	2	1	4	3	2	2	1	1	1	1	1	0	0	0	0	0	0	1	0	1
2012/150	3	1	1	1	1	2	4	3	2	2	1	0	1	0	0	0	0	1	0	1	0	1	1	0
2012/163	3	1	1	1	1	2	1	1	2	3	1	0	1	0	1	0	1	0	0	1	0	1	0	0
2012/165	2	2	1	1	1	2	4	3	2	3	1	0	1	0	1	0	1	0	0	0	0	1	1	1
2012/169	3	2	1	1	1	2	1	1	2	2	0	0	1	1	0	0	0	1	0	0	0	1	2	0
2012/178	2	1	1	1	1	1	3	2	1	3	1	0	1	1	1	0	1	0	0	0	0	3	0	0
2012/179	3	1	1	1	1	2	3	2	2	1	0	0	1	1	0	0	0	0	0	0	0	1	1	0
2012/180	2	2	1	1	1	2	4	3	2	3	1	1	1	0	1	0	1	0	0	0	0	1	3	0
2012/181	3	1	1	1	1	2	3	2	2	3	1	1	1	1	1	1	1	1	0	0	0	1	1	0
2012/183	2	1	1	1	1	1	1	1	2	2	1	0	1	0	1	0	0	1	0	0	0	1	0	1
2012/184	3	1	1	1	1	2	4	3	2	2	1	0	0	0	1	0	0	0	0	0	0	1	0	0
2012/185	2	1	1	1	1	2	4	3	5	3	1	1	1	0	1	1	1	1	0	1	1	3	0	0
2012/189	1	1	2	2	1	1	2	2	5	3	1	0	0	0	1	0	0	1	0	0	0	1	2	0
2012/192	2	1	2	1	1	2	4	3	2	3	1	1	1	1	1	0	1	1	1	1	0	1	4	0
2012/193	3	1	2	1	1	2	1	1	2	2	1	1	0	0	1	0	0	1	1	0	0	1	0	0
2012/195	3	1	2	1	1	2	1	1	2	1	0	0	1	1	0	0	0	1	0	0	0	1	4	1
2012/207	2	2	2	3	2	2	3	2	2	2	1	0	1	1	0	0	0	1	0	0	0	1	1	1
2014/1	1	1	2	4	1	1	3	2	4	3	1	0	1	1	0	0	0	1	0	0	0	1	2	0
2014/12	3	1	1	1	1	2	1	1	2	1	1	0	1	0	0	0	0	0	0	0	0	1	0	1
2014/13	3	1	1	1	1	2	1	1	2	2	1	0	1	0	0	0	0	1	0	0	0	1	0	1
2014/16	3	1	1	1	1	2	4	3	2	1	1	0	1	1	0	0	0	0	0	0	0	1	0	1
2014/17	2	1	2	1	1	1	1	1	2	3	1	0	1	0	1	0	1	1	0	0	0	1	4	0
2014/18	3	1	2	1	1	2	1	1	4	3	1	0	1	1	1	0	1	0	0	0	0	1	0	0
2014/22	1	1	1	1	1	1	1	1	4	1	1	0	1	1	0	0	0	1	0	0	0	1	1	1
2014/23	3	2	1	1	1	2	1	1	2	3	1	1	1	1	1	0	0	1	0	0	0	1	3	0
2014/25	3	1	1	1	2	2	1	1	2	2	1	0	1	1	1	0	0	1	0	0	0	1	0	1
2014/27	3	2	1	1	1	2	3	2	2	2	1	1	1	1	1	1	1	0	0	0	0	4	0	0
2014/43	3	1	1	1	2	2	1	1	2	1	1	1	1	0	0	0	0	0	1	0	0	1	0	1
2014/52	2	1	1	3	1	2	1	1	2	3	1	1	1	1	1	0	1	1	0	0	0	1	0	0
2014/67	2	1	1	3	1	1	4	3	4	3	1	0	1	1	1	0	0	1	0	0	0	1	0	0
2014/73	2	2	1	1	1	1	4	3	2	3	1	0	1	1	1	0	0	1	0	0	0	1	0	0
2014/100	3	2	2	1	1	2	3	2	2	3	1	1	1	0	1	0	1	1	0	0	0	1	3	0
2014/121	3	1	1	1	1	2	3	2	1	3	1	0	1	0	1	0	0	1	0	0	0	1	1	0
2014/123	3	1	1	2	2	2	4	3	2	1	1	0	1	1	1	0	1	0	1	1	1	1	1	0
2014/132	3	1	1	2	1	2	4	3	4	3	1	1	1	0	1	0	1	0	0	0	0	3	0	0
2014/152	2	1	2	3	1	1	1	1	1	1	1	0	1	1	0	0	0	1	0	0	0	1	1	1
2014/157	3	1	1	1	1	2	1	1	2	1	1	0	1	1	0	0	0	1	0	0	0	1	1	0
2014/161	2	2	1	1	1	2	4	3	2	3	1	0	1	0	1	0	1	0	1	0	0	1	1	1
2014/169	3	1	1	1	1	2	1	1	2	2	1	0	1	1	0	0	0	1	1	0	0	1	0	1
2014/171	3	1	1	1	1	2	3	2	2	3	1	1	1	1	0	0	1	1	0	1	1	1	1	0
2014/172	3	1	1	1	1	2	3	2	2	2	1	0	0	0	0	0	0	1	0	0	0	1	4	0
2014/182	3	2	1	1	1	2	1	1	2	2	1	1	1	1	1	1	0	1	0	0	0	1	0	1
2014/189	3	1	1	1	2	2	1	1	2	2	1	0	1	0	0	0	0	0	1	0	0	1	0	0
2014/190	3	1	1	1	1	2	4	3	1	3	1	0	1	1	1	0	0	1	0	0	0	1	1	1
2014/200	3	1	1	1	2	1	3	2	2	3	1	1	1	1	1	0	0	0	1	0	0	1	0	0
2014/206	3	1	1	1	1	2	3	2	2	3	1	1	1	0	1	0	1	1	0	0	0	1	2	0
2014/210	3	1	1	1	1	2	1	1	2	3	1	0	1	0	1	0	0	0	0	0	0	1	0	0
2014/212	3	1	1	1	1	2	1	1	2	1	1	0	1	1	0	0	0	1	0	0	0	1	0	1
2014/213	3	1	1	1	1	2	1	1	2	3	1	1	1	1	0	0	0	1	0	0	0	1	0	0
2014/214	3	1	1	1	1	2	3	2	2		1	0	1	1	0	0	0	0	1	0	0	1	0	0
2014/216	3	1	1	1	1	2	3	2	2	3	1	0	1	0	1	0	0	1	0	0	0	1	2	0
2014/217	2	1	1	1	1	2	3	2	2	2	1	0	1	1	0	0	0	0	0	0	0	1	0	1
2014/219	1	1	1	1	1	1	1	1	5	3	1	1	1	1	1	0	0	1	0	0	0	1	0	0
2014/220	3	1	1	1	1	2	3	2	2	2	1	1	1	1	1	0	0	0	0	0	0	1	3	0
2014/221	2	2	1	1	1	1	4	3	4		1	1	0	0	0	0	0	1	0	0	0	1	1	0
2014/223	3	1	1	1	2	2	3	2	2	1	1	0	1	1	0	0	0	0	0	0	0	1	0	1
2014/226	2	1	1	1	1	2	1	1	2	1	1	0	1	0	0	0	0	0	0	0	0	1	0	1
2014/228	3	1	1	1	1	2	1	1	2	1	1	0	1	0	0	0	0	0	0	0	0	1	3	0
2014/230	3	1	1	1	1	2	3	2	2	1	1	1	1	0	0	0	0	1	0	0	0	1	0	1
2014/234	3	1	1	1	1	2	3	2	2	3	1	0	1	1	1	0	1	0	1	0	0	1	0	0
2014/235	3	1	1	1	1	2	1	1	2	1	0	0	1	1	0	0	0	1	0	0	0	1	2	1
2014/236	1	1	1	1	1	1	1	1	5		1	0	1	1	1	0	0	1	0	0	0	1	3	0
2014/239	3	1	1	1	1	2	1	1		3	1	0	1	1	1	0	0	1	0	0	0	1	0	0
2014/241	3	1	1	1	1	2	4	3		2	1	0	1	1	1	0	0	1	1	1	1	1	0	0
2014/248	2	1	1	1	1	1	1	1	4	3	1	1	1	1	1	0	0	1	0	0	0	1	3	0
2014/249	2	1	1	1	1	2	3	2	2	3	1	1	1	1	1	0	0	0	0	0	0	1	1	0
2014/250	3	1	1	1	1	2	3	2	2	2	1	0	1	1	0	0	0	1	1	0	0	1	0	0
2014/258	3	1	1	3	1	2	2	2	2	3	1	0	1	1	1	0	0	1	0	1	0	1	3	0
2014/266	2	1	2	1	1	2	3	2	1	3	1	0	1	0	1	1	0	0	0	0	0	1	0	0
2014/267	2	1	2	1	1	1	4	3	1	3	1	1	0	0	1	0	0	1	0	0	0	1	2	1
2014/269	1	1	2	1	1	1	4	3	4	3	1	1	1	0	1	0	0	1	0	1	0	1	1	0
2014/270	3	1	2	1	1	2	3	2	2	1	1	0	1	0	0	0	0	0	0	0	0	1	0	0
2014/271	3	2	2	1	0	2	2	2	2	3	1	1	1	1	1	0	1	1	0	0	0	1	2	0
2014/272	1	1	2	1	1	1	1	1	4	1	1	0	1	0	0	0	0	1	0	0	0	1	0	0
2014/274	2	1	2	1	1	1	3	2	4	3	1	0	1	1	1	0	0	0	0	1	1	1	4	0
2014/277	2	1	2	1	1	1	2	2	5	1	1	1	1	0	0	0	0	0	0	0	0	1	0	0
2014/284	3	1	1	2	2	2	4	3	2	1	1	1	1	0	1	0	0	1	0	0	0	1	0	1
2014/287	3	2	1	3	1	2	1	1	2	2	1	0	1	0	0	0	0	0	0	1	0	1	1	1
2014/301	3	1	1	1	2	2	3	2	2	1	1	0	1	1	0	0	0	0	1	0	0	1	0	1
2014/311	1	1	2	1	1	1	1	1	5	3	1	0	1	0	1	0	0	1	0	0	0	1	1	0
2014/315	3	1	1	3	1	2	2	2	2	3	1	0	1	1	1	0	1	1	0	1	1	1	4	0
2014/319	2	1	1	3	1	2	1	1	4	2	1	1	1	0	0	0	0	0	0	0	0	1	3	1
2014/322	2	1	1	1	1	2	1	1	5	2	1	1	0	0	1	0	0	1	0	0	0	1	1	1
2014/323	1	1	1	3	1	1	1	1	4	3	1	0	1	1	1	1	1	1	0	0	0	3	0	0
2014/324	3	1	1	3	2	2	1	1	2	1	1	1	1	1	0	0	0	1	1	0	0	1	0	0
2014/325	3	1	1	3	1	2	1	1	2	2	1	0	1	1	0	0	0	1	0	0	0	1	0	1
2014/329	3	1	2	1	1	2	1	1	1	2	1	0	1	1	1	0	1	0	0	0	0	1	0	0
2014/331	2	1	2	1	1	1	3	2	2	2	1	0	1	0	0	0	0	0	0	0	0	3	3	0
2014/332	3	2	2	1	1	2	1	1	5	2	1	0	1	1	0	0	0	0	0	0	0	1	1	1
2014/334	3	2	1	3	1	2	1	1	2	3	1	0	1	1	1	0	1	1	0	0	0	1	1	0
2014/349	2	1	1	2	1	1	1	1	4	3	1	1	1	1	1	0	0	0	0	1	1	3	0	0
2014/350	1	1	1	3	1	1	2	2	2		1	0	1	1	0	0	0	0	0	0	0	3	0	0
2014/353	1	1	1	1	1	1	3	2	4	3	1	1	1	1	1	0	1	0	0	1	1	1	3	0
2014/357	2	1	1	1	1	2	3	2	2	2	1	1	1	0	0	0	0	1	0	0	0	1	1	0
2014/364	3	1	1	3	1	2	1	1	2	3	1	1	0	0	0	0	0	1	0	0	0	1	0	1
2014/367	3	1	1	1	1	2	1	1	2	3	1	0	1	1	1	0	0	0	0	0	0	1	0	1
2015/1	3	2	1	3	1	2	1	1	2	2	1	0	1	1	1	1	1	1	1	1	1	1	3	0
2015/5	2	1	1	1	1	1	3	2	1	1	1	0	1	0	0	0	0	1	0	1	0	1	0	1
2015/16	1		1	4	1	1	1	1	4	1	1	0	1	1	0	0	0	0	0	1	0	1	0	1
2015/17	3	2	1	3	2	2	4	3	2	1	1	0	1	0	0	0	0	1	0	0	0	1	0	1
2015/18	3	1	1	1	1	2	1	1	4	2	1	0	1	1	1	0	0	0	0	1	0	1	0	0
2015/22	3	2	1	1	1	2	3	2	2	2	1	0	1	1	0	0	0	1	0	0	0	1	1	1
2015/24	3	2	1	1	1	2	3	2	2	3	1	0	1	1	1	0	0	1	0	0	0	1	0	1
2015/26	3	2	1	1	1	2	1	1	2	2	1	1	1	1	1	1	0	0	0	1	0	1	0	0
2015/28	1	1	1	1	1	1	3	2	1	3	1	0	1	1	1	0	0	0	0	0	0	1	0	1
2015/29	3	1	1	1	1	2	3	2	2	3	1	0	1	1	1	0	0	1	0	0	0	1	4	0
2015/32	3	1	2	1	1	2	1	1	2	2	1	0	1	0	0	0	0	1	0	0	0	1	0	1
2015/34	3	1	1	1	1	3	1	1	2	2	1	0	1	1	0	0	0	1	1	0	0	1	0	1
2015/35	2	1	1	3	1	1	1	1	4		0	0	1	0	1	0	0	0	0	0	0	1	1	1
2015/39	3	2	1	1	1	2	1	1	2	2	1	0	1	1	0	0	0	1	0	0	0	1	0	1
2015/45	1	1	1	4	1	1	3	2	4	3	1	1	1	0	1	1	1	0	0	0	0	3	0	0
2015/61	2	1	2	1	1	2	1	1	2	1	1	0	1	0	0	0	0	1	0	0	0	1	2	0
2015/63	3	1	1	1	2	2	1	1	2	3	1	0	1	1	1	0	0	1	1	0	0	1	2	0
2015/64	1	2	2	1	1	1	3	2	4	1	1	0	1	1	0	0	0	1	0	0	0	1	1	0
2015/68	3	1	1	1	1	2	1	1	2	1	1	0	1	0	0	0	0	0	0	0	0	1	0	1
2015/72	3	1	1	3	1	2	3	2	2	1	1	0	1	0	0	0	0	1	0	0	0	1	0	0
2015/73	2	1	2	2	1	1	4	3	1	1	1	0	1	0	0	0	0	0	0	0	0	1	0	0
2015/82	3	1	2	1	1	2	1	1	2	1	1	0	1	0	1	0	0	0	0	1	0	1	0	1
2015/87	3	1	1	3	2	2	2	2	2	3	1	0	1	1	0	0	0	0	0	0	0	1	3	0
2015/92	3	1	1	3	1	2	1	1	2	2	1	0	1	0	0	0	0	1	1	1	0	1	1	1
2015/95	2	2	1	3	1	1	1	1	4		1	0	1	0	0	0	0	1	0	0	0	1	0	0
2015/98	1	1	1	4	1	1	1	1	4	3	1	1	1	1	1	0	0	1	0	0	0	1	0	0
2015/108	3	1	2	2	1	2	1	1	2	2	1	1	1	0	0	0	0	1	0	0	0	1	0	1
2015/128	2	1	1	1	1	2	3	2	2	3	1	0	1	0	0	0	0	1	0	0	0	1	0	0
2015/129	3	2	1	1	0	2	3	2	1	3	1	0	1	1	1	0	1	0	0	0	0	1	2	0
2015/130	2	1	1	1	1	1	3	2	2	1	1	0	1	1	0	0	0	0	1	0	0	1	1	0
2015/137	3	2	1	1	1	2	1	1	2	3	1	1	1	1	1	0	0	1	1	0	0	1	0	1
2015/138	3	1	1	1	1	2	1	1	2	3	1	0	1	1	1	0	1	1	0	0	0	1	3	0
2015/139	2	2	1	1	1	2	3	2	2	1	1	0	1	1	0	0	0	1	0	0	0	1	2	0
2015/140	3	1	1	1	1	2	3	2	2	3	1	1	1	0	1	0	1	0	0	0	0	1	3	0
2015/144	2	1	1	1	1	2	3	2	1	3	1	1	1	0	0	0	0	1	0	0	0	1	1	0
2015/148	3	1	1	1	1	2	4	3	2	3	1	0	1	1	1	0	1	1	0	0	0	1	1	0
2015/151	3	1	1	1	1	2	2	2	2	2	1	0	1	1	1	1	1	1	0	0	0	1	0	0
2015/156	3	1	1	1	1	2	1	1	2	1	1	0	1	1	0	0	0	1	0	0	0	1	2	0
2015/182	3	2	1	1	1	2	4	3	2	3	1	1	1	1	1	0	1	0	0	1	0	1	0	0
2015/196	1	2	1	1	1	1	3	2	1	3	1	0	1	1	1	0	0	0	0	1	0	1	0	0
2015/197	1	1	1	1	1	1	3	2	2	1	1	1	1	0	1	0	0	1	0	0	0	1	0	0
2015/199	2	1	1	1	1	1	3	2	1	2	1	0	1	1	0	0	0	0	0	0	0	1	0	1
2015/203	3	1	1	1	1	2	1	1	2	1	1	0	1	0	0	0	0	1	0	0	0	1	0	0
2015/210	2	2	1	1	1	1	1	1	1	3	1	1	1	1	1	1	0	0	0	1	1	1	0	0
2015/212	1	2	1	1	1	1	1	1	2	1	1	0	1	1	1	1	0	0	0	0	0	1	0	0
2015/215	3	1	1	1	1	2	1	1	2	3	1	0	1	0	0	0	0	0	0	0	0	3	3	0
2015/216	3	1	1	1	1	2	1	1	2		1	0	1	1	1	1	1	0	0	1	0	3	0	0
2015/218	1	1	1	1	1	1	1	1	5		1	0	1	0	0	0	0	1	0	0	0	1	0	1
2015/220	3	2	1	1	1	2	1	1	2	1	0	0	1	1	0	0	0	1	0	0	0	1	1	0
2015/224	3	1	1	1	1	2	1	1	2	2	1	0	1	1	0	0	0	0	0	0	0	1	0	1
2015/225	3	1	1	1	2	1	3	2	2		1	0	0	0	0	0	1	0	0	1	0	1	3	1
2015/226	3	1	1	1	1	2	1	1	2	3	1	1	1	1	1	0	0	1	0	0	0	1	2	0
2015/227	2	1	1	1	1	2	3	2	2	2	1	0	1	0	0	0	0	0	0	1	0	1	0	0
2015/229	2	1	1	1	1	1	3	2	2		1	0	1	1	1	0	0	1	0	0	0	2	0	0
2015/230	3	1	1	1	2	2	1	1	2	2	1	0	1	1	1	0	0	0	1	0	0	1	0	0
2015/232	3	1	1	1	2	2	1	1	2	1	1	1	1	1	1	1	1	1	0	0	0	1	2	0
2015/234	2	1	1	1	1	2	3	2	2	1	1	0	1	0	0	0	0	1	1	1	0	1	0	1
2015/237	2	1	1	1	1	2	3	2	2	1	1	1	1	1	0	0	0	0	1	0	0	1	0	1
2015/240	3	2	1	1	1	2	3	2	2	2	1	0	1	1	1	0	0	1	0	1	0	1	0	0
2015/243	3	2	1	1	1	2	1	1	2	2	1	0	1	1	0	0	0	0	0	0	0	1	0	1
2015/244	3	1	1	1	2	2	1	1	2	2	1	0	1	1	1	0	0	1	1	0	0	1	0	1
2015/250	3	1	1	3	2	2	1	1	2	2	1	1	1	1	1	0	0	1	0	0	0	1	0	0
2015/255	3	1	2	1	1	2	1	1	2	2	1	0	1	1	0	0	0	1	0	0	0	1	0	0
2015/256	2	1	2	1	1	2	1	1	2	1	1	0	1	1	0	0	0	1	1	0	0	1	4	0
2015/259	3	1	2	1	1	2	3	2	2	1	1	0	1	0	0	0	0	1	0	1	0	1	4	0
2015/260	3	2	2	1	2	1	3	2	2	2	1	0	1	1	0	0	0	1	1	0	0	1	1	0
2015/264	1	1	2	1	1	1	3	2	4	3	1	0	1	1	1	0	0	0	0	0	0	1	0	1
2015/265	3	2	2	1	1	2	4	3	2	1	1	0	1	1	0	0	0	1	0	0	0	1	2	0
2015/268	1	1	2	1	1	1	1	1	1	3	1	1	1	1	0	0	0	0	0	0	0	1	0	1
2015/271	2	1	2	1	1	2	1	1	2	3	1	1	1	1	1	1	1	0	0	0	0	3	0	0
2015/273	3	1	2	1	1	2	3	2	2	2	1	1	1	0	1	1	1	0	0	0	0	1	3	0
2015/304	2	1	2	1	1	2	1	1	1	2	1	0	1	0	0	0	0	0	0	0	0	1	0	1
2015/315	3	1	1	3	1	2	4	3	2	3	1	1	1	1	1	1	1	1	0	0	0	1	1	0
2015/324	3	1	2	1	1	2	3	2	2	2	1	0	1	1	0	0	0	1	1	0	0	1	2	0
2015/325	3	1	2	1	1	2	1	1	2	3	1	1	0	0	1	0	0	1	0	0	0	1	0	0
2015/335	3	1	1	1	1	2	1	1	2	1	1	0	1	0	0	0	0	0	0	0	0	1	1	0
2015/336	3	1	1	1	1	2	1	1	2	2	1	0	0	0	0	0	0	0	0	0	0	1	3	0
2015/337	2	1	1	1	1	2	3	2	2	2	1	1	1	1	0	0	0	1	0	0	0	1	0	0
2015/338	3	1	1	3	1	2	3	2	2	1	1	0	1	1	0	0	0	1	0	0	0	1	1	0
2015/339	3	1	1	2	1	2	1	1	2	1	1	0	1	1	0	0	0	0	0	1	0	1	2	0
2015/341	2	1	1	2	1	2	1	1	4	1	1	1	1	1	0	0	0	1	1	0	0	2	1	0
2015/346	1	2	1	3	1	1	3	2	1	1	1	0	1	1	1	0	0	1	0	0	0	1	0	1
2015/349	3	1	1	1	1	2	3	2	2	1	1	0	1	1	0	0	0	0	0	1	1	1	1	0
2015/351	1	1	2	4	1	1	1	1	2	3	1	1	1	0	0	0	0	0	0	1	1	3	0	0
2015/353	3	1	1	3	1	2	1	1		1	1	0	1	0	0	0	0	0	0	0	0	1	1	1
2015/359	3	1	1	2	2	2	1	1	2	1	1	1	1	0	0	0	0	1	0	0	0	1	0	1
2015/365	3	1	1	3	1	2	2	2	2	3	1	1	1	1	1	0	1	1	0	1	0	1	1	0
2015/372	3	2	1	1	1	3	3	2	2		1	0	0	0	0	0	0	1	0	0	0	1	1	1
2016/6	3	1	1	1	1	2	3	2	2	3	1	0	1	0	1	0	1	0	0	1	1	3	1	0
2016/13	3	1	1	1	1	2	3	2	2	2	1	0	1	1	1	0	1	0	0	0	0	1	1	1
2016/16	3	1	1	3	1	2	4	3	2	2	1	0	1	0	0	0	0	1	1	0	0	1	1	0
2016/20	3	1	1	1	1	2	1	1	2	3	1	1	1	1	1	0	1	1	0	0	0	1	1	0
2016/22	3	1	1	1	1	2	1	1	2	3	1	0	1	0	0	0	1	1	0	1	1	1	3	0
2016/23	3	1	1	1	1	2	4	3	2	1	1	0	1	1	0	0	0	1	0	0	0	1	1	0
2016/30	2	2	1	3	1	2	4	3	5	2	1	0	0	0	0	0	0	1	0	0	0	1	0	0
2016/31	3	1	1	1	1	2	1	1	2	2	1	1	1	0	1	0	0	0	0	1	1	1	0	0
2016/37	3	2	1	1	2	1	1	1	2	2	1	0	1	0	0	0	0	0	0	0	0	1	0	1
2016/64	2	2	1	1	1	1	3	2	5	3	1	0	1	1	1	0	0	1	0	0	0	1	1	0
2016/73	3	2	1	1	1	2	3	2	4	3	1	0	1	0	1	0	0	1	0	0	0	1	0	1
2016/87	3	1	1	2	2	1	3	2	2	1	1	1	1	0	0	0	0	1	0	0	0	1	0	1
2016/89	3	2	1	2	1	2	1	1	2		1	0	1	1	0	0	0	1	0	0	0	1	0	0
2016/90	3	1	1	3	1	2	4	3	2	3	1	0	1	0	1	0	0	1	0	0	0	1	1	0
2016/91	3	2	1	2	1	2	1	1	2	1	1	0	1	1	1	1	1	0	0	0	0	1	0	0
2016/104	3	2	1	1	1	2	3	2	2	1	1	0	1	1	0	0	0	1	1	0	0	1	4	0
2016/105	3	2	1	1	1	2	3	2	2	3	1	0	1	1	1	0	0	0	0	0	0	1	1	1
2016/106	3	2	1	1	1	2	1	1	2	1	1	0	1	1	0	0	0	0	0	0	0	1	0	1
2016/107	2	2	1	1	1	2	1	1	2	2	1	1	1	1	1	1	1	0	0	1	1	4	0	0
2016/109	2	1	1	1	1	1	3	2	1	2	1	1	1	1	1	0	0	1	0	0	0	1	0	0
2016/110	3	1	1	1	2	2	4	3	2	3	1	0	1	1	1	0	1	0	0	0	0	3	0	0
2016/114	3	2	1	1	1	2	4	3	2	3	1	0	1	1	1	0	1	0	0	0	0	1	0	0
2016/116	3	1	1	1	1	2	1	1	2	3	1	1	1	1	0	0	0	1	0	0	0	2	1	0
2016/120	3	1	1	1	1	2	1	1	2	1	1	1	1	1	0	0	0	0	0	1	0	1	0	0
2016/121	3	1	1	1	1	2	3	2	2	2	0	0	1	1	1	0	0	1	0	0	0	1	0	0
2016/123	3	1	1	1	1	2	1	1	4	3	1	1	1	0	1	0	1	1	0	0	0	1	1	0
2016/127	3	1	1	1	1	2	3	2	2		1	0	1	1	0	0	0	1	0	0	0	1	1	0
2016/130	3	1	1	1	1	2	3	2	2	2	1	1	1	0	1	0	1	1	0	0	0	1	1	0
2016/131	3	1	1	1	2	2	3	2	2	3	1	1	1	0	0	0	0	1	0	0	0	1	1	1
2016/132	3	1	1	1	1	2	1	1	2	3	1	1	1	1	0	0	1	1	0	0	0	1	3	0
2016/145	3	1	1	1	1	2	3	2	2	2	1	0	1	1	1	1	1	0	0	0	0	3	0	0
2016/163	3	1	1	1	1	2	4	3	2	3	1	0	1	1	1	0	1	1	0	0	0	1	2	1
2016/173	1	2	1	1	1	1	3	2	1	3	0	0	1	1	1	0	0	0	0	0	0	1	2	0
2016/175	2	1	1	1	1	1	3	2	5	2	1	1	1	0	0	0	0	1	0	0	0	1	2	0
2016/176	3	1	1	1	1	2	1	1	2	1	1	0	0	0	0	0	0	0	0	0	0	1	3	1
2016/179	3	2	1	1	1	2	3	2	2	3	1	1	1	0	1	0	1	1	0	0	0	1	2	0
2016/184	3	1	1	1	1	2	3	2	2	3	1	1	0	0	1	0	0	1	0	0	0	1	0	0
2016/185	3	1	1	1	1	2	3	2	2	3	1	0	1	1	1	0	0	0	0	0	0	1	0	0
2016/187	2	1	1	1	1	1	1	1	5		1	0	1	1	0	1	0	1	0	0	0	1	1	0
2016/188	3	2	1	1	1	2	4	3	2	1	1	1	0	0	0	0	0	0	0	0	0	1	1	1
2016/191	3	1	1	1	1	2	1	1	2	1	1	0	1	0	0	0	0	0	0	0	0	1	0	1
2016/197	2	1	1	1	1	1	4	3	2	3	1	0	1	0	1	1	0	0	0	0	0	1	2	0
2016/200	3	1	1	1	1	1	3	2	2	1	1	0	1	1	0	0	0	0	0	0	0	1	2	1
2016/201	1	1	1	1	1	1	3	2	2	3	1	0	1	0	0	0	0	0	0	0	0	1	0	1
2016/202	3	1	1	1	1	2	4	3	2	3	1	0	1	1	1	0	1	0	1	0	0	1	0	0
2016/203	3	2	1	1	1	2	1	1	2	3	1	1	1	1	1	1	1	0	0	0	0	1	3	0
2016/204	1	1	1	1	1	1	4	3	5	3	1	1	1	0	1	0	0	1	0	0	0	1	0	0
2016/205	3	2	1	1	0	2	4	3	2	1	1	0	1	0	0	0	0	0	0	0	0	1	0	1
2016/206	3	1	1	1	1	2	2	2	2	3	1	1	1	0	1	0	1	0	0	0	0	1	3	0
2016/207	3	2	1	1	1	2	4	3	2	3	1	1	1	1	0	0	0	1	1	0	0	1	1	0
2016/208	3	1	1	1	1	2	3	2	2	2	1	1	1	1	0	0	0	1	0	1	0	1	1	0
2016/209	2	1	1	1	1	2	1	1	2	3	1	1	1	0	0	0	1	1	0	0	0	1	4	0
2016/211	3	1	1	1	1	3	4	3	2	1	1	0	1	0	0	0	0	0	0	0	0	1	1	1
2016/212	3	2	1	1	1	2	4	3	2	3	1	0	1	1	0	0	0	0	1	0	0	1	1	1
2016/213	3	1	1	1	1	2	4	3	2	3	1	0	1	1	1	0	1	1	0	0	0	3	0	0
2016/214	2	1	1	1	1	2	4	3	2	3	1	1	0	0	1	0	0	0	0	0	0	1	0	0
2016/216	3	1	1	1	2	2	4	3	2	3	1	0	1	0	1	0	0	0	0	1	1	1	1	0
2016/220	2	1	1	1	1	1	1	1	2	2	1	0	0	0	0	0	0	1	0	0	0	1	0	1
2016/222	2	2	1	1	1	1	1	1	2		1	0	1	1	1	1	0	1	0	1	0	1	3	0
2016/223	3	1	1	1	1	2	4	3	1	3	1	1	1	1	1	0	0	0	0	0	0	1	0	0
2016/224	2	1	1	1	1	1	1	1	1		1	1	1	1	0	0	0	0	0	0	0	1	2	0
2016/225	3	2	1	1	1	2	3	2	1	3	1	0	1	1	1	0	0	1	0	0	0	1	3	0
2016/233	3	2	1	1	2	2	2	2	2	2	1	1	1	1	1	0	0	1	0	0	0	1	0	0
2016/235	2	1	1	3	1	2	1	1	2	3	1	1	1	1	0	0	0	1	1	0	0	1	0	0
2016/244	2	1	2	1	1	2	1	1	2	3	1	1	1	0	1	0	0	1	0	0	0	1	1	0
2016/250	2	2	2	1	1	2	3	2	1	1	1	0	1	1	0	0	0	1	0	0	0	1	2	0
2016/252	3	1	2	1	1	2	1	1	4	3	1	1	1	1	1	0	1	0	0	0	0	4	0	0
2016/253	1	1	2	1	1	1	1	1	2	1	1	0	1	1	0	0	0	1	0	0	0	1	4	0
2016/255	1	1	2	1	1	1	1	1	1	3	1	0	0	0	1	0	0	1	0	0	0	1	2	0
2016/263	2	1	2	1	1	1	1	1	1	3	1	1	1	0	0	0	0	0	0	1	1	4	0	0
2016/270	3	1	1	2	2	2	4	3	2	3	1	0	1	1	1	1	1	0	0	1	1	3	1	0
2016/275	2	2	2	1	1	1	3	2	4	3	1	1	1	0	1	0	0	0	0	1	0	1	1	0
2016/280	2	2	1	3	1	1	3	2	2	1	1	0	1	0	0	0	0	1	0	0	0	1	0	0
2016/288	3	2	1	3	1	2	4	3	2	3	1	0	1	0	1	0	0	0	0	0	0	1	0	1
2016/291	3	1	1	3	1	2	1	1	2	3	1	0	1	1	0	0	0	1	1	0	0	1	0	0
2016/303	3	2	2	1	2	2	3	2	2	2	1	0	1	0	1	0	0	1	0	0	0	1	0	0
2016/311	2	1	2	2	1	2	4	3	4	3	1	0	1	0	1	0	0	0	1	0	0	1	0	0
2016/316	3	1	1	3	2	1	1	1	2	3	1	0	1	0	1	0	0	1	0	0	0	1	1	0
2016/321	3	1	2	1	1	2	1	1	2	2	1	0	1	0	0	0	0	1	1	0	0	1	0	1
2016/351	1	1	1	1	1	1	3	2	1	2	1	0	1	0	1	0	0	0	0	0	0	1	0	1
2017/10	1	1	1	1	1	4	4	3	3	2	1	0	1	1	0	0	0	0	1	0	0	1	0	1
2017/15	3	1	1	1	1	2	3	2	2	1	1	0	1	1	1	0	0	0	0	0	0	1	2	0
2017/16	3	1	1	1	1	2	3	2	2	3	1	1	1	1	1	0	0	0	0	0	0	1	2	0
2017/18	3	1	1	3	2	2	4	3	2	1	0	0	1	1	0	1	0	0	0	0	0	3	3	0
2017/30	2	2	1	1	1	2	1	1	2	2	1	0	1	1	1	0	0	0	1	0	0	1	0	0
2017/40	2	2	1	1	0	2	3	2	2	3	1	0	1	1	1	0	0	1	1	0	0	1	0	1
2017/46	2	1	1	1	1	1	3	2	5	3	1	1	1	0	1	0	0	0	0	0	0	1	2	0
2017/52	1	1	2	1	1	1	3	2	1	1	1	0	1	0	0	0	0	0	0	1	0	1	2	0
2017/56	2	2	1	1	1	2	3	2	5	3	1	0	1	0	1	1	1	1	0	1	1	1	3	0
2017/57	2	1	1	2	1	2	1	1	2	3	1	1	0	0	0	0	1	0	0	0	0	1	3	0
2017/62	3	1	1	3	1	2	3	2	2	3	1	1	1	1	0	0	0	0	0	1	1	1	3	0
2017/68	3	1	1	1	2	2	1	1	2	3	1	0	1	1	1	0	0	0	0	0	0	1	3	0
2017/92	3	1	2	2	1	2	1	1	4	2	0	0	1	1	0	0	0	1	1	0	0	1	2	0
2017/107	1	1	2	1	1	1	3	2	2	1	1	0	1	1	0	0	0	0	0	0	0	1	0	0
2017/108	3	1	1	3	0	2	3	2	2	1	1	0	1	1	1	0	0	1	0	0	0	1	0	0
2017/109	3	1	1	2	1	2	4	3	2	3	1	1	1	0	1	0	1	0	1	0	0	1	0	0
2017/110	3	1	1	1	1	2	4	3	2	2	1	0	1	1	0	0	0	0	0	0	0	1	2	1
2017/111	1	2	1	1	1	1	1	1	2	3	0	0	1	1	0	0	0	1	0	0	0	1	2	0
2017/116	3	1	1	1	1	2	4	3	2	1	1	0	1	1	0	0	0	1	0	0	0	1	0	1
2017/117	3	1	1	1	1	2	4	3	2	3	1	0	1	1	1	0	1	0	0	0	0	1	3	0
2017/125	2	1	1	1	1	2	1	1	2	3	1	0	1	1	1	0	0	1	0	0	0	1	1	0
2017/126	3	1	1	1	1	2	1	1	2	3	1	1	1	1	1	0	1	0	0	0	0	1	3	0
2017/130	3	1	1	1	1	2	3	2	2	3	1	1	1	0	1	0	1	1	0	1	0	1	0	0
2017/132	2	1	1	1	1	2	3	2	2	2	1	1	1	1	1	0	0	1	0	1	0	1	0	0
2017/153	3	1	1	1	1	2	2	2	2	3	1	1	0	0	1	0	0	1	0	0	0	1	1	0
2017/154	3	1	1	1	1	2	3	2	2	3	1	1	0	0	0	0	0	1	0	0	0	1	2	0
2017/158	3	1	1	1	1	2	3	2	2	3	1	0	1	0	1	0	0	1	0	0	0	1	1	0
2017/159	3	1	1	1	1	2	1	1	2	3	1	0	1	1	1	0	0	0	0	0	0	1	3	0
2017/163	2	1	1	1	1	2	3	2	4	2	1	0	1	0	0	0	0	1	0	0	0	1	1	0
2017/164	3	2	1	1	1	2	3	2	2	3	1	1	1	0	1	0	0	0	0	0	0	1	3	1
2017/165	3	1	1	1	1	3	1	1	2	2	1	0	1	0	0	0	0	0	1	0	0	1	0	0
2017/167	3	1	1	1	1	2	2	2	2	2	1	1	0	0	1	0	1	1	0	0	0	1	3	0
2017/174	3	1	1	1	1	2	3	2	2	2	1	0	0	0	1	0	0	1	0	0	0	1	0	0
2017/176	2	1	1	1	1	2	1	1	2	2	1	1	1	0	1	1	1	0	0	0	0	3	2	0
2017/179	3	2	1	1	1	2	3	2	2	1	1	0	1	0	0	0	0	1	0	0	0	1	0	0
2017/181	3	1	1	1	1	2	4	3	2	2	1	0	0	0	0	0	0	1	0	0	0	1	3	0
2017/182	3	1	1	1	1	2	1	1	2	1	1	1	1	1	0	0	0	0	0	0	0	1	2	1
2017/183	2	2	1	1	1	2	3	2	2	3	1	1	1	0	1	0	0	0	0	0	0	1	1	0
2017/184	2	1	1	1	1	2	3	2	2	2	1	0	0	0	0	0	0	1	0	0	0	1	1	0
2017/185	3	1	1	1	1	2	4	3	2	1	1	0	1	1	0	0	0	1	0	0	0	1	0	0
2017/187	3	1	1	1	1	2	1	1	2	3	1	1	1	1	0	0	0	0	0	0	0	1	0	1
2017/191	3	1	1	1	1	2	3	2	2	1	1	0	1	0	0	0	0	1	0	0	0	1	3	0
2017/192	3	1	1	1	1	2	1	1	2	2	1	1	1	1	1	0	0	0	0	0	0	1	3	0
2017/194	3	1	1	1	1	2	3	2	2	2	1	0	1	1	0	0	0	0	0	0	0	1	0	0
2017/195	3	1	1	1	1	2	1	1	2	2	1	0	1	1	1	0	0	0	0	0	0	1	3	0
2017/198	2	1	1	1	1	2	4	3	2	3	1	0	1	1	1	0	0	1	0	0	0	1	1	0
2017/199	3	1	1	1	1	2	4	3	2	1	1	0	1	1	0	0	0	0	1	0	0	1	1	0
2017/201	2	1	1	1	1	2	4	3	2	3	1	0	1	1	0	0	0	1	0	0	0	1	3	0
2017/202	3	1	1	1	1	2	3	2	2	3	1	1	1	1	1	0	0	1	0	0	0	1	2	0
2017/203	3	1	1	1	1	2	3	2	2	3	1	0	1	0	1	0	0	1	0	0	0	1	3	0
2017/204	3	1	1	1	1	2	1	1	2	3	1	0	1	0	0	0	0	0	0	0	0	1	2	0
2017/227	1	2	2	1	1	1	3	2	2	1	1	0	1	1	1	0	0	0	0	0	0	1	0	1
2017/228	3	1	2	1	1	2	1	1	2	3	1	1	1	0	1	0	0	0	0	0	0	1	1	1
2017/230	3	1	1	1	1	2	1	1	2	1	1	1	1	0	0	0	0	0	0	0	0	1	2	0
2017/237	3	1	2	1	1	2	3	2	2	1	1	1	1	1	1	0	0	0	0	0	0	1	4	0
2017/238	2	2	2	1	1	1	3	2	1	2	1	0	1	1	0	0	0	0	0	0	0	1	2	0
2017/239	1	1	2	1	1	1	3	2	1	1	1	0	1	1	0	0	0	0	1	1	0	1	0	0
2017/252	3	1	1	3	1	2	1	1	2	3	1	0	1	0	1	0	1	0	0	0	0	3	0	0
2017/253	3	1	1	1	1	2	1	1	2	1	1	0	1	1	0	0	0	0	0	0	0	1	0	0
2017/255	2	1	1	1	1	2	1	1	2	3	1	0	1	0	0	0	0	0	0	0	0	3	0	0
2017/270	3	1	1	1	1	2	3	2	2	3	1	1	1	1	1	0	0	1	0	0	0	1	3	0
2017/274	3	1	1	1	1	2	1	1	2	3	1	1	1	1	0	0	0	1	0	1	1	1	2	0
2017/278	3	1	1	1	1	2	1	1	2	1	1	0	0	0	0	0	0	1	0	0	0	1	0	0
2017/285	3	1	1	3	2	2	1	1	2	1	1	0	0	0	0	0	0	1	1	0	0	1	1	1
2017/291	3	1	1	3	1	2	2	2	2	3	1	0	1	1	0	0	0	1	0	1	1	1	3	0
2017/293	3	2	1	2	1	2	4	3	1	2	1	0	1	0	0	0	0	1	0	0	0	1	0	1
2017/294	3	2	1	2	2		1	1	2	1	1	1	1	0	0	0	0	1	0	0	0	1	1	0
2017/302	3	1	1	1	1	2	3	2	2	3	1	0	1	1	0	0	0	1	0	0	0	1	0	0
2017/304	2	1	1	1	1	2	1	1	2	3	1	1	1	0	1	0	0	0	0	0	0	1	0	0
2017/309	2	1	2	1	1	2	4	3	2	3	1	0	1	1	1	0	0	0	1	0	0	1	0	0
2017/310	3	1	1	1	1	2	4	3	2	3	1	0	0	0	1	0	0	0	0	0	0	1	1	0
2017/311	3	1	1	1	1	2	3	2	2	3	1	0	1	1	1	0	0	0	0	0	0	1	3	0
2017/315	3	2	1	2	1	2	1	1	2	1	1	0	1	1	0	0	0	1	0	0	0	1	2	0
2018/8	3	1	1	1	1	2	3	2	2	1	1	0	1	1	0	0	0	1	0	0	0	1	3	0
2018/33	3	1	1	1	1	2	3	2	2	3	1	1	1	1	1	0	1	0	0	0	0	3	0	0
2018/38	3	1	2	3	1	2	1	1	2	3	1	0	1	1	1	0	0	0	0	0	0	1	0	0
2018/44	3	1	1	1	1	2	3	2	2	3	1	1	1	1	1	0	0	1	0	0	0	1	2	0
2018/46	2	2	2	1	1	1	3	2	2	2	1	0	1	1	0	0	0	1	0	1	0	1	4	0
2018/48	3	1	1	1	1	2	1	1	2	1	1	0	1	1	0	0	0	0	0	0	0	3	0	1
2018/55	2	1	1	1	1	1	1	1	2	2	1	1	0	0	1	0	0	0	0	0	0	1	3	1
2018/57	2	1	2	1	1	1	2	2	2	1	1	0	0	0	0	0	0	0	0	0	0	1	3	0
2018/61	2	1	1	1	1	2	3	2	2	3	1	1	1	0	1	1	1	0	0	0	0	1	0	0
2018/64	3	1	1	3	1	2	1	1	2	3	1	0	1	1	0	0	0	0	0	0	0	1	0	0
2018/69	3	1	1	1	1	2	3	2	2	1	1	1	0	0	0	0	0	0	1	0	0	1	1	0
2018/75	3	1	1	1	1	2	4	3	2	1	1	0	1	1	0	0	0	1	1	0	0	1	1	0
2018/78	2	1	2	2	1	2	1	1	4	3	1	1	1	1	1	1	0	1	0	0	0	1	0	0
2018/79	2	1	1	3	1	1	1	1	4	3	1	1	0	0	1	1	1	1	0	1	1	1	0	0
2018/81	3	1	1	2	1	2	4	3	2	2	1	0	1	1	0	0	0	1	0	0	0	1	0	1
2018/83	2	1	1	2	1	1	4	3	5	3	1	1	0	0	0	0	0	0	0	0	0	1	1	1
2018/85	3	1	1	2	1	2	1	1	2	1	1	1	1	1	0	0	0	1	0	0	0	1	0	0
2018/90	3	1	1	2	2	2	1	1	2	1	1	0	1	1	0	0	0	1	0	0	0	1	1	0
2018/98	3	1	1	1	1	2	4	3	2	1	1	0	1	1	0	0	0	0	0	0	0	1	0	0
2018/99	2	1	1	1	1	2	1	1	2	3	1	1	1	1	0	0	1	0	0	0	0	3	3	0
2018/102	3	2	1	1	1	2	4	3	2	3	1	0	1	1	1	0	0	1	1	1	0	1	2	0
2018/105	2	2	1	1	2	2	3	2	2	3	1	1	1	1	1	0	0	1	0	0	0	1	1	0
2018/107	2	1	1	1	1	2	1	1	2	1	1	0	1	1	0	0	0	0	1	0	0	1	0	0
2018/124	3	1	1	1	1	2	1	1	2	2	1	0	1	0	0	0	0	0	0	0	0	1	4	0
2018/147	3	1	1	1	1	1	1	1	5	1	1	1	0	0	0	0	0	0	0	0	0	1	0	0
2018/153	3	1	1	1	1	2	4	3	2	1	1	1	1	1	1	0	0	1	0	0	0	1	3	0
2018/154	1	1	1	1	1	1	2	2	4	3	1	0	1	1	1	0	0	1	0	1	0	1	3	0
2018/155	3	1	1	1	1	2	1	1	2	3	1	0	0	0	0	0	0	0	0	0	0	1	3	0
2018/157	3	1	1	1	1	2	1	1	2	2	1	0	0	0	0	0	0	0	0	0	0	1	2	1
2018/160	2	2	1	1	1	2	1	1	2	3	1	0	1	1	1	0	0	1	0	0	0	1	1	0
2018/161	3	1	1	1	2	1	4	3	2	3	1	0	1	1	1	0	0	0	0	0	0	1	0	0
2018/162	2	1	1	1	1	2	1	1	2	3	1	0	1	0	1	0	0	0	0	0	0	1	0	0
2018/176	1	1	1	1	1	1	3	2	4	3	1	0	1	1	1	0	0	1	0	0	0	1	1	0
2018/178	3	1	1	1	1	2	1	1	2	3	1	0	1	1	0	0	0	1	0	1	0	1	1	0
2018/179	2	1	1	1	1	2	4	3	2	3	1	1	0	0	0	0	0	1	0	0	0	1	0	0
2018/180	3	1	1	1	1	2	3	2	2	2	1	0	1	1	0	0	0	0	0	0	0	1	1	0
2018/185	3	1	1	1	2	2	1	1	2	3	1	0	1	0	1	0	0	0	0	0	0	1	4	0
2018/188	3	1	1	1	1	2	1	1	2	1	1	1	0	0	0	0	0	1	0	0	0	1	3	0
2018/191	2	1	1	1	1	1	3	2	2	2	1	0	0	0	1	0	0	0	0	0	0	1	4	0
2018/193	3	1	1	1	2	2	4	3	2	3	1	0	1	1	1	0	0	0	0	1	1	1	0	0
2018/195	2	1	1	1	1	2	4	3	2	2	1	1	0	0	1	0	0	1	0	0	0	1	0	0
2018/205	3	1	1	1	1	2	2	2	2	3	1	1	0	0	0	0	0	0	0	0	0	1	0	0
2018/207	3	2	1	1	1	2	3	2	2	1	1	0	1	1	1	0	0	0	0	1	0	1	3	1
2018/208	3	1	1	3	1	2	1	1	2	2	1	0	1	1	1	0	0	0	0	0	0	1	3	0
2018/213	2	1	1	1	1	2	1	1	2	1	1	0	0	0	0	0	0	0	0	0	0	1	2	1
2018/220	3	2	2	1	2	2	3	2	2	3	1	1	1	0	1	0	0	1	0	0	0	1	0	0
2018/225	2	1	1	1	0	2	3	2	2	1	1	0	0	0	0	0	0	1	0	0	0	1	0	1
2018/231	3	1	2	1	1	2	1	1	2	1	1	0	1	0	0	0	0	0	0	0	0	1	0	1
2018/253	2	1	1	1	1	1	1	1	5	3	1	0	1	0	1	0	0	0	0	0	0	1	2	1
2018/258	2	1	1	1	1	2	1	1	2	3	1	1	0	0	0	0	0	1	0	0	0	1	0	0
2018/267	3	2	1	1	2	2	4	3	2	2	1	1	1	1	1	0	0	0	0	0	0	1	0	1
2018/270	3	2	2	1	1	2	3	2	2	3	1	1	1	0	1	0	0	1	0	0	0	1	0	0
2018/272	3	1	1	1	1	2	4	3	2	1	1	1	1	1	1	0	0	1	0	0	0	1	4	1
2018/282	3	2	1	1	1	2	3	2	2	1	1	1	1	1	0	0	0	1	0	0	0	1	0	1
2018/284	2	1	1	1	1	2	1	1	4	1	0	0	1	1	0	0	0	1	1	0	0	1	1	0
2019/4	1	1	1	1	1	1	4	3	4		1	0	1	1	0	0	0	0	0	0	0	1	3	1
2019/10	1	1	1	1	1	1	4	3	1	1	1	0	1	1	0	0	0	0	0	0	0	1	0	1
2019/11	3	2	1	1	1	2	3	2	2	3	1	1	1	1	0	0	0	1	0	0	0	1	0	0
2019/16	1	1	1	1	1	1	3	2	4	3	1	1	1	1	1	0	1	0	0	1	0	1	0	0
2019/17	2	1	1	1	1	2	1	1	2	2	1	0	1	1	0	1	0	0	0	0	0	1	0	0
2019/20	1	2	1	1	1	1	3	2	4	1	0	0	1	1	0	0	0	1	0	0	0	1	0	0
2019/22	2	1	2	1	1	2	1	1	4	1	1	0	1	0	0	0	0	1	0	0	0	1	3	0
2019/23	2	1	1	1	1	2	1	1	4	3	1	0	0	0	0	0	0	0	0	0	0	1	0	0
2019/28	3	1	1	1	1	2	1	1	2	1	1	0	1	0	0	0	0	1	1	0	0	1	3	0
2019/29	3	1	1	1	1	2	1	1	2	3	1	0	1	1	1	1	1	0	0	0	0	3	0	0
2019/41	3	1	1	3	1	2	1	1	2	1	1	1	0	0	0	0	0	1	0	0	0	1	0	0
2019/46	3	2	1	1	1	2	3	2	2	1	0	0	1	1	0	0	0	1	0	0	0	1	1	0
2019/51	3	1	1	1	1	2	1	1	2	1	1	0	1	1	0	0	0	1	1	0	0	1	0	0
2019/56	3	1	1	1	1	2	1	1	2	3	1	1	0	0	1	0	0	0	0	1	1	1	3	0
2019/95	2	2	1	1	1	1	3	2	5	3	1	1	0	0	0	0	0	1	0	0	0	1	0	0
2019/106	2	1	1	1	1	1	1	1	2	3	1	1	0	0	1	0	0	1	0	0	0	1	1	0
2019/108	3	1	1	1	1	2	3	2	2	3	1	0	1	1	1	1	0	1	0	0	0	1	3	0
2019/140	2	1	1	1	1	2	1	1	2	1	1	0	1	1	0	0	0	1	1	0	0	1	0	0
2019/142	2	1	1	1	1	2	1	1	2	3	1	1	0	0	1	0	0	0	1	0	0	1	2	0
2019/143	3	1	1	1	1	2	1	1	2		0	0	1	0	1	0	0	0	0	0	0	1	0	1
2019/146	3	1	1	1	1	2	1	1	2	2	1	1	0	0	1	0	1	0	0	0	0	1	0	0
2019/147	3	1	1	1	1	2	3	2	2	3	1	1	1	1	0	0	0	1	0	0	0	1	0	0
2019/149	1	1	1	1	1	1	1	1	2	1	1	0	0	0	0	0	0	0	0	0	0	1	3	0
2019/151	2	1	1	1	1	1	1	1	5	1	1	1	1	0	0	0	0	0	0	0	0	1	0	0
2019/152	3	1	1	1	1	2	1	1	2	3	0	0	1	1	1	0	0	0	0	0	0	1	3	1
2019/156	2	1	1	1	1	2	1	1	2	3	1	1	1	0	1	0	0	0	0	0	0	1	3	0
2019/157	2	1	1	1	1	2	3	2	2	1	1	0	1	1	0	0	0	0	1	0	0	1	0	1
2019/160	3	1	1	1	2	2	3	2	2	1	0	0	1	1	0	0	0	0	1	0	0	1	0	1
2019/161	3	1	1	1	2		1	1	2	3	1	1	1	1	1	0	0	0	0	0	0	1	0	0
2019/162	3	2	1	1	1	2	3	2	2	1	0	0	1	0	0	0	0	1	0	0	0	1	0	0
2019/163	2	1	1	1	1	2	1	1	2	1	0	0	1	0	0	0	0	0	0	0	0	1	2	0
2019/164	3	1	1	1	1	2	3	2	2	1	1	0	1	1	0	0	0	1	0	0	0	1	2	1
2019/173	3	2	1	1	1	2	3	2	2	1	1	0	1	1	0	0	0	0	0	0	0	1	2	0
2019/174	1	1	1	1	1	1	1	1	5	3	1	0	1	1	1	0	0	0	0	0	0	1	0	0
2019/175	3	1	1	1	1	2	4	3	2	2	1	0	1	1	0	0	0	0	1	0	0	1	3	0
2019/182	3	2	1	1	1	2	3	2	2	3	1	0	1	1	1	0	0	1	0	0	0	1	2	0
2019/183	3	1	1	1	2	2	4	3	2	2	1	1	1	0	1	0	0	1	0	0	0	1	0	0
2019/184	2	1	1	1	1	2	1	1	2	3	1	1	1	0	1	0	0	1	0	0	0	1	0	0
2019/185	3	2	1	1	1	2	3	2	2	2	0	0	1	1	1	0	0	1	0	0	0	1	1	0
2019/186	2	1	1	1	1	2	4	3	2	1	1	1	1	0	1	0	0	1	1	0	0	1	0	0
2019/187	3	2	1	1	1	2	3	2	2	1	1	0	1	1	0	0	0	1	1	0	0	1	1	0
2019/188	3	1	1	1	1	2	1	1	2	3	1	0	1	1	1	0	0	0	0	0	0	1	3	1
2019/196	2	1	1	1	1	1	1	1	2		1	0	1	0	0	0	0	0	0	0	0	1	0	1
2019/205	2	1	2	1	1	2	3	2	2	1	1	1	0	0	0	0	0	1	0	0	0	1	0	0
2019/218	1	1	2	1	1	1	1	1	1	3	1	1	1	0	1	0	0	1	0	0	0	1	0	1
2019/257	3	1	1	3	1	2	1	1	2	1	1	1	1	0	0	0	0	1	0	0	0	1	1	0
2019/269	3	1	1	2	2	2	3	2	2	1	1	0	1	0	0	0	0	0	0	0	0	1	0	0
Variable Value	Legend	Label
Age grouping	1	5-9 years (young children)
	2	10-14 years (adolescent)
	3	15-18 years (older adolescent)
Gender	1	Male
	2	Female
Ethnicity	1	Malay
	2	Chinese
	3	Indian
	4	Others
EducationLevel	1	Primary
	2	Secondary
	3	Tertiary
	4	No education
Studying/working at time of accident	0	Nil
	1	Studying
	2	Working
Return to school	0	No
	1	Yes
	2	N/A
Place of accident	1	Central region ( WP KL, Putrajaya, Selangor, N9)
	2	Northern region ( Kedah, Penang, Perak, Perlis)
	3	East coast region ( Pahang, Terengganu, Kelantan)
	4	Southern region (Malacca, Johor)
Vehicle	1	Car
	2	Motorcycle
	3	Lorry
	4	Pedestrian
	5	Others
Severity TBI	1	Mild
	2	Moderate
	3	Severe
Neurosurgical Intervention	0	No
	1	yes
Concomittant Injury	0	No
	1	yes
Intervention	0	No
	1	yes
ICU admission	0	No
	1	yes
Headache	0	No
	1	yes
Medication	0	No
	1	yes
Post traumatic seizure	0	No
	1	yes
AED	0	No
	1	yes
Pain	0	No
	1	yes
Physical	1	Walking Independent
	2	Walking With Gait Aids
	3	Wheelchair
	4	Stretcher
Cognitive issue	0	No
	1	yes
Behaviour Issue	0	No
	1	yes
Type of Behaviour	0	No
	1	Angry easily
	2	Withdrawn
	3	Developmentally Inappropriate
	4	Mixed
Tracheostomy	0	No
	1	yes
Rehab Input	0	No
	1	yes
Other admission	0	No
	1	yes
In ward complications	0	No
	1	yes
Outcome (GOSE-Peds)	0	poor (3-7)
	1	good (1-2)
Duration post TBI	1	2 years and below
	2	> 2 years
Cognitive status (MMSE)	1	Normal
	2	Mild impaiment
	3	Moderate
	4	Severe
